# Supplementary material for: Acute and chronic inflammation alter immunometabolism in a cutaneous delayed-type hypersensitivity reaction (DTHR) mouse model
Source: Commun Biol. 2022 Nov 15;5:1250. doi: 10.1038/s42003-022-04179-x (PMC9666528; doi:10.1038/s42003-022-04179-x)
Supplement: Supplementary file 3 — Supplementary Data 1 [file 42003_2022_4179_MOESM3_ESM.csv]

naive			acute 4h			acute 24h
mice	ear thikness [mm]		mice	ear thikness [mm]		mice	ear thikness [mm]
4674/1	0.195		4770/1	0.27		4668/1	0.44
4674/2	0.19		4770/2	0.24		4668/2	0.46
4674/3	0.18		4770/3	0.22		4668/3	0.41
4674/4	0.185		4770/4	0.245		4668/4	0.41
4674/5	0.18		4770/5	0.26		4668/5	0.37
chronic 0h			chronic 4h			chronic 12h			chronic 24h
mice	ear thikness [mm]		mice	ear thikness [mm]		mice	ear thikness [mm]		mice	ear thikness [mm]
4699/1	0.47		4671/1	0.8		4672/1	0.7		4673/1	0.8
4699/2	0.38		4671/2	0.83		4672/2	0.5		4673/2	0.6
4699/3	0.53		4671/3	0.62		4672/3	0.6		4673/3	0.7
4699/4	0.56		4671/4	0.71		4672/4	0.44		4673/4	0.65
4699/5	0.45		4671/5	0.58		4672/5	0.68		4673/5	0.95
