# Supplementary material for: Acute and chronic inflammation alter immunometabolism in a cutaneous delayed-type hypersensitivity reaction (DTHR) mouse model
Source: Commun Biol. 2022 Nov 15;5:1250. doi: 10.1038/s42003-022-04179-x (PMC9666528; doi:10.1038/s42003-022-04179-x)
Supplement: Supplementary file 4 — Supplementary Data 2 [file 42003_2022_4179_MOESM4_ESM.csv]

	Naive_4674-1	Naive_4674-2	Naive_4674-3	Naive_4674-4	Naive_4674-5	Acute_04h_1st_4670-1	Acute_04h_1st_4670-2	Acute_04h_1st_4670-3	Acute_04h_1st_4670-4	Acute_04h_1st_4670-5	Acute_24h_1st_4668-1	Acute_24h_1st_4668-2	Acute_24h_1st_4668-3	Acute_24h_1st_4668-4	Chronic_00h_5th_4699-1	Chronic_00h_5th_4699-2	Chronic_00h_5th_4699-3	Chronic_00h_5th_4699-4	Chronic_00h_5th_4699-5	Chronic_04h_5th_4671-1	Chronic_04h_5th_4671-2	Chronic_04h_5th_4671-3	Chronic_04h_5th_4671-4	Chronic_04h_5th_4671-5	Chronic_12h_5th_4672-1	Chronic_12h_5th_4672-2	Chronic_12h_5th_4672-3	Chronic_12h_5th_4672-4	Chronic_12h_5th_4672-5	Chronic_24h_5th_4673-1	Chronic_24h_5th_4673-2	Chronic_24h_5th_4673-3	Chronic_24h_5th_4673-4	Chronic_24h_5th_4673-5
Label	1_Naive	1_Naive	1_Naive	1_Naive	1_Naive	2_Acute_04hr	2_Acute_04hr	2_Acute_04hr	2_Acute_04hr	2_Acute_04hr	3_Acute_24hr	3_Acute_24hr	3_Acute_24hr	3_Acute_24hr	4_Chronic_00hr	4_Chronic_00hr	4_Chronic_00hr	4_Chronic_00hr	4_Chronic_00hr	5_Chronic_04hr	5_Chronic_04hr	5_Chronic_04hr	5_Chronic_04hr	5_Chronic_04hr	6_Chronic_12hr	6_Chronic_12hr	6_Chronic_12hr	6_Chronic_12hr	6_Chronic_12hr	7_Chronic_24hr	7_Chronic_24hr	7_Chronic_24hr	7_Chronic_24hr	7_Chronic_24hr
3-Hydroxybutyrate	8	9.748053	8.808662	8.487241	9.990333	23.07411	12.017681	21.168771	10.348304	17.233962	19.940107	35.993365	33.721667	26.842953	14.048459	17.493036	14.483708	24.911153	20.813947	13.709533	16.256684	17.715536	16.819008	12.512648	11.651645	12.187078	14.834324	14.671848	15.294206	12.333708	18.514018	14.350295	14.140606	28.974817
AMP	41.6	25.762712	45.588691	52.536021	50.119567	49.855604	58.048707	41.081767	7.580734	63.727659	40.332856	85.919646	72.437861	90.509516	38.735864	43.381927	62.445571	39.323296	66.415865	57.425173	54.429629	38.121581	50.144749	42.01164	33.847364	59.266676	48.131034	65.489954	49.245256	41.444757	42.147329	46.503587	55.076174	66.602426
ATP	15.2	93.92945	46.12957	44.8975	49.364	33.75459	33.68258	19.80536	12.71478	45.7337	75.51988	29.50189	35.68503	36.20836	120.61155	95.82096	76.29496	118.70821	78.16407	70.03365	75.53588	77.31176	63.68615	90.46865	87.88205	47.02489	77.4113	67.09879	86.52996	87.92797	91.3771	92.79138	74.27003	16.95154
Acetate	42.3	51.73431	47.59768	34.88256	44.15895	69.30263	72.98812	65.15676	53.46624	61.96179	72.58366	103.23024	68.43076	62.59558	38.98842	40.61671	44.19117	56.67398	46.02416	33.16606	34.71891	38.86314	27.41573	33.55146	44.58342	40.96554	39.98447	42.86138	57.10687	33.71213	31.18389	36.72093	33.49016	32.79847
Adenosine	62.4	22.977554	52.311091	33.10024	19.225094	39.027903	39.0299	58.339697	100.153934	35.451444	22.179498	40.901551	37.5221	44.047053	13.716979	11.902478	42.79918	15.032338	23.993166	17.093276	17.622019	14.426078	35.872981	16.516898	15.816111	11.352721	15.582671	25.129256	19.271395	17.127234	9.151301	10.789695	15.584392	20.222893
Alanine	235.6	275.1736	326.3841	302.3155	254.4596	292.8699	315.0507	267.2647	274.9921	288.328	229.752	238.7067	235.6498	274.6731	233.9621	234.2824	269.1996	210.7628	237.7211	297.1339	302.0372	291.2881	271.9611	382.6165	230.5519	243.3586	310.1567	272.5221	309.6004	211.265	246.8888	233.489	232.0248	231.6003
Arginine	247.1	212.99496	278.55463	294.42239	236.99755	209.24631	115.98716	137.05882	220.92426	191.22768	155.20288	131.12246	100.43018	173.56772	86.84789	130.88718	126.89983	91.80358	113.30934	134.90216	117.74313	134.40572	131.39318	181.92695	92.59292	101.66841	136.11392	111.20177	115.66896	74.26467	114.30066	89.7343	92.18996	91.17296
Ascorbate	81	103.46862	50.61117	76.47004	76.39666	56.89562	56.3949	30.96381	52.70415	45.01842	120.14689	14.46068	81.71505	46.9182	184.16109	144.35261	160.09607	170.03671	211.76577	99.71302	156.63156	130.01724	128.9182	124.8169	148.42926	110.21714	127.69265	145.63427	135.0737	195.04753	161.70319	233.0754	161.57659	147.26741
Asparagine	42.4	36.76409	37.01184	42.60595	49.95166	47.32602	55.67825	49.08284	57.63765	54.74186	42.60798	41.37654	49.25637	52.25033	55.48352	60.33394	54.05841	56.09809	55.51214	57.4386	53.07348	64.59506	61.06923	83.89894	54.47772	49.48692	65.53247	56.18671	56.26042	49.89466	58.24516	40.17363	46.371	52.46906
Aspartate	68.3	41.01145	41.3389	73.32976	54.653	11.88504	41.45549	21.09701	10.46863	18.75395	26.09843	12.6399	84.78066	24.1541	20.1256	14.38717	13.88462	15.34244	22.35388	23.24757	26.1685	14.98129	13.13106	18.91742	19.21266	15.4014	19.99697	23.92263	15.64207	104.35541	62.42818	19.24162	13.89998	22.46044
Betaine	18	24.71828	27.50775	45.66136	45.50219	49.92252	46.63742	37.17093	28.75866	43.14079	88.39638	74.83664	99.16719	87.09148	64.08623	67.64775	72.3833	71.27809	76.82284	70.19925	63.06144	72.53539	78.27536	83.34322	87.52763	94.89781	91.74357	102.10837	110.41048	77.93854	88.34177	99.75073	88.24078	110.51783
Carnitine	31.1	34.18781	33.68927	36.49514	35.76371	39.0279	35.72228	41.40468	43.11793	43.67725	42.57225	33.77676	34.28427	34.0664	27.92329	25.84882	30.7118	40.23882	32.33862	31.51895	30.21724	30.00632	33.19928	30.91241	29.83057	24.12795	27.76463	27.64743	27.07503	32.54	29.73418	34.56299	31.52265	31.0141
Choline	9.6	9.469537	8.113242	8.232624	8.227333	11.871656	10.198491	10.979057	9.145013	10.751667	10.91703	12.164913	13.846895	13.261968	10.370604	10.159186	9.937726	10.631909	11.773044	9.672315	12.112102	10.902746	10.743829	9.657907	9.805694	9.902856	9.008584	9.443144	12.366392	10.129386	10.948339	10.861627	10.276356	10.904501
Citate	30.4	42.12552	41.49344	30.21458	35.17604	46.58989	38.75426	43.34216	20.37573	49.01956	63.20919	71.08953	60.70359	77.24755	46.34413	46.92863	46.3232	45.80581	47.46474	46.24897	43.91523	46.33952	50.95512	43.07741	33.93597	38.3804	35.02075	36.0938	34.68735	31.19291	33.40376	35.26432	34.90564	51.01041
Creatine	408	444.2327	417.4842	395.3357	393.7366	418.3186	386.9914	338.6645	399.613	404.3163	284.0274	212.1867	259.3709	281.3041	255.1768	277.2235	297.6737	287.8294	296.0399	203.9198	246.6282	223.7154	257.106	244.8734	220.8201	240.3084	246.7556	271.2805	197.4274	214.2391	247.8251	228.0582	223.3621	255.3919
Formate	74.8	92.536876	105.085795	72.9054	68.421185	70.386743	95.204289	67.022481	63.413444	67.237039	77.80096	113.785477	61.243232	95.978369	8.902619	10.419678	17.373401	17.468817	13.163952	12.706942	17.619394	16.711586	17.588084	22.705977	17.484851	11.735705	14.455414	9.495606	19.856958	17.07475	5.360911	9.440983	9.101511	10.607105
Fumarate	2	3.481448	1.545379	1.612576	2.098809	4.671035	4.575539	4.807823	4.893384	4.962308	4.121432	6.544248	6.142694	6.494263	3.046464	2.765222	3.524016	4.134631	3.974023	4.04617	7.816546	5.014046	7.427514	6.090115	4.991452	2.927087	4.234318	2.745507	6.510763	4.880999	3.216546	3.218926	4.048262	3.922788
GSSG	52.4	60.8557	56.63815	44.8975	53.89742	56.97592	50.99245	45.06437	76.048	47.99133	92.8156	76.76298	87.32959	108.85296	64.38614	54.44282	53.05407	61.04488	60.62869	27.18185	58.0412	53.01351	51.88162	26.91831	45.33656	55.50523	57.007	62.3947	49.42498	63.19057	55.33064	52.86951	56.20856	47.46998
Glucose	416.2	393.2643	438.5787	543.2683	497.6697	812.8672	721.0057	741.804	511.7998	717.9923	1231.4148	1263.0399	1404.105	1414.815	238.6975	308.5427	297.3917	341.1661	296.1144	759.8474	877.7756	776.3196	751.1234	722.0567	283.3018	445.0677	291.7228	561.1851	496.1225	275.9252	304.3336	345.6479	370.6849	307.3228
Glutamate	307	262.4315	317.0346	241.1225	288.2925	401.9365	343.6616	332.4932	458.2534	401.7905	388.7249	402.6032	380.9159	560.6714	342.8455	354.8501	384.435	423.3567	406.6916	601.7424	707.9633	680.3796	566.6718	516.4316	378.8187	401.6675	430.0628	394.0239	494.6963	357.2402	296.9794	412.3462	386.6656	442.7227
Glutamine	319.5	346.2648	303.4352	259.7096	270.8304	308.2348	245.2048	297.9056	302.3871	307.909	284.0393	212.6089	251.816	261.1377	330.2966	321.2868	325.0377	255.9041	312.8302	340.0841	207.9564	417.6261	227.0398	348.4155	207.1453	218.7109	351.2779	279.1323	260.0885	203.34	309.2717	241.4194	207.3814	342.1323
Glutathione	9	24.23087	28.35771	16.97448	15.44724	28.86941	21.44439	36.5251	35.01577	29.30444	40.51153	34.96423	34.3876	33.8841	20.80435	29.23521	18.37775	20.08249	16.91444	22.19575	15.33771	16.75152	21.63476	26.10629	17.70637	13.50016	19.07812	24.63961	25.64881	19.26158	15.50889	17.73107	18.11809	21.38415
Glycerol	223.6	190.01741	222.07101	228.30678	183.18408	161.18417	353.86007	207.74099	198.7837	184.65598	125.91808	232.74302	143.34866	199.90936	116.0971	126.33859	112.32802	104.31084	125.47979	110.87132	105.36978	87.87986	73.16281	145.76435	170.68404	77.73195	94.99272	103.997	105.54625	96.01048	94.0198	98.79764	73.2792	111.67908
Glycine	722.2	842.8585	956.5898	919.6774	765.4777	637.7636	560.035	556.1646	626.1927	588.0782	452.6905	411.1529	476.4205	558.9168	393.6726	437.2658	454.8977	357.7933	394.5957	503.7705	431.9883	466.2036	426.5323	604.9971	348.7076	384.4606	509.6149	448.6018	458.2116	359.1296	391.6183	337.0881	324.9508	373.7978
GDP	21.8	25.623454	19.780856	16.380375	25.185712	25.710769	24.586632	19.769479	32.769629	31.137365	28.903626	1.018581	17.45214	17.454756	11.664957	11.722137	12.263577	13.61475	10.65535	9.484329	11.651302	11.054859	17.105476	12.185304	8.03358	9.383093	10.145313	14.357077	9.43278	8.432407	8.532154	10.483987	9.554464	11.329352
GMP	47.6	21.724233	14.912911	17.229099	20.736236	42.521142	39.801677	39.108407	88.241351	46.113701	28.361645	1.018581	57.121313	19.756231	19.178514	33.663574	46.869419	20.377825	40.435688	42.592202	38.908127	26.638902	39.403501	33.094698	19.832901	25.960801	32.756763	47.862751	35.075795	27.71148	29.522762	33.034451	36.236188	46.577797
GTP	25.3	65.242327	50.997518	69.340758	47.265187	57.484515	53.142406	45.530797	85.71444	49.824255	68.104875	1.335238	79.189084	126.672305	69.263639	72.697289	75.572533	68.841609	88.148806	67.455556	63.786117	57.057829	69.557451	48.373272	49.766848	74.312451	73.527472	104.241819	58.254807	77.57115	63.651377	63.38946	70.023602	88.581368
Histamine	26.7	27.99084	23.6443	32.25152	23.84247	32.00127	30.59547	25.94071	30.72403	31.91971	31.61948	35.96698	30.32309	28.14181	33.57424	38.57285	42.58774	29.04578	32.21443	83.17027	49.30174	73.80744	56.15283	94.64292	34.4233	33.64782	54.07045	37.21298	42.35185	35.23417	43.50643	28.8984	28.6917	48.70205
Histidine	26.9	39.75813	33.53473	26.98943	25.85733	29.16386	34.9505	25.83308	43.55914	38.87141	27.71246	24.51454	22.6763	21.12344	16.73187	16.19058	16.59812	16.0217	16.09479	15.66548	15.08302	18.59209	17.63712	13.53274	12.30142	12.93937	12.90188	17.17253	12.29102	12.19375	10.84263	11.68884	11.59275	14.30331
Hypotaurine	286.5	313.9569	253.8286	258.5214	236.4938	201.8583	342.5039	195.9367	218.277	213.1781	328.4102	282.7221	346.4479	326.1259	318.0319	357.5953	317.1791	404.5146	430.1632	273.2821	251.0393	275.9779	228.6477	295.9643	215.4594	261.9606	322.5092	366.1667	210.7157	301.7647	336.7105	366.9036	335.1564	462.0251
IMP	18.6	4.6651397	4.790676	10.1846891	9.3187135	15.0570615	12.7343317	12.1989527	1.9252658	7.1305238	2.435933	0.2533257	4.1448832	3.5091806	2.4782113	2.4245788	1.4448467	1.1517901	3.3779199	1.8619542	1.5281256	3.6069948	2.2323833	1.8371846	2.1413036	1.6140013	1.6482582	1.9585781	1.2522928	4.4086445	2.8541187	1.9960936	1.4154761	1.5436242
Isoleucine	19.8	17.5465	19.93539	20.87861	20.98809	24.33221	20.06622	22.17339	15.2818	21.74922	19.14798	18.73555	15.37396	19.1182	20.36237	20.65901	19.11779	17.91181	19.62174	19.59528	19.80393	20.55055	27.95512	25.84746	24.54377	25.82402	25.67115	24.62212	19.03949	25.83956	22.04769	23.01802	22.26544	19.85469
Lactate	595.6	515.2542	577.1992	575.6896	511.4379	857.2487	918.0847	885.6081	736.7351	1011.8191	805.2694	930.9985	767.7908	814.6084	647.4445	580.1957	613.7779	578.8631	720.0682	625.3928	983.7926	681.3741	878.6377	754.8316	725.0454	696.6604	695.2334	619.3653	893.9979	760.1413	916.9272	897.5408	1131.7722	672.7369
Leucine	40.4	33.4219	38.01633	35.64641	34.00071	46.30883	39.8568	44.20326	37.54268	42.67138	40.20183	46.68054	40.00214	41.79115	50.02199	53.481	48.31427	43.66466	45.22935	62.76486	63.81762	56.25543	61.29634	51.15696	58.76032	57.0782	57.2154	54.66531	62.23779	51.52166	48.53512	48.24792	53.32098	47.21507
Lysine	57	57.44388	63.36055	50.58396	63.8038	71.84561	53.63855	72.26085	89.16387	78.68164	93.51243	92.27918	96.53789	79.23001	74.2832	67.60768	67.57302	64.70698	69.57025	78.52434	87.32897	72.76737	82.2059	88.00469	67.39938	61.00378	74.41791	64.75549	67.37451	76.94134	62.85102	61.91487	65.43746	65.65359
Malonate	22.4	23.04718	25.11241	22.40632	20.23252	22.36476	21.00338	23.82384	28.1169	22.28568	28.69517	25.86034	25.1219	29.28115	20.74121	24.48624	25.3553	28.58802	27.12271	22.53591	24.52615	22.14394	24.96914	21.72395	21.87083	23.85439	24.42075	28.73164	23.56746	23.81018	24.40347	22.13686	22.09558	23.38095
Methionine	14.6	4.177737	12.440304	17.059354	10.997761	13.397439	10.804887	16.217431	15.402127	4.604664	12.650175	11.980196	15.282104	16.702788	10.307465	18.214398	17.23244	25.959577	10.406974	25.834614	21.946457	16.873206	32.525696	26.755903	20.423606	25.263224	18.40555	4.581674	8.632704	11.738891	19.465391	11.023472	15.442844	15.662829
N-Acetylaspartate	38.2	43.16995	31.834814	30.469195	34.168616	18.202314	21.113632	25.15137	8.864245	35.384386	42.191074	36.441963	36.959499	35.547544	89.878569	79.47008	80.576636	66.0655	101.18857	58.275585	57.493758	62.31906	51.347397	67.897165	49.102306	76.610351	48.888854	88.60817	56.405356	62.560765	75.56619	71.391818	61.176876	81.599655
NAD+	9.7	20.679798	1.499018	8.911603	13.684237	13.999721	17.640633	12.414228	13.075764	7.91287	16.104555	7.731713	10.10387	13.170821	19.588919	10.86051	6.660391	12.994555	14.977101	7.658182	8.705327	9.961542	9.141158	9.617306	13.423758	12.419603	9.633785	8.009185	10.082117	11.563945	12.684972	17.569221	13.88582	11.017794
Nicotinamide ribotide	3.7	2.576271	79.27796	3.140279	15.531189	35.039455	2.039698	71.327994	74.403503	73.495806	47.319041	77.369902	46.167799	89.757548	20.820132	57.949438	80.946658	47.75499	53.674153	87.458136	70.702067	55.082253	76.894637	79.59526	11.267687	24.387834	31.023251	59.789093	39.006603	17.52961	17.079409	23.467587	45.790651	48.390493
O-Phosphocholine	18	11.21026	12.98119	12.81573	11.58543	12.55424	11.74205	14.7105	13.55708	13.52341	13.3351	13.82736	14.54728	14.21902	14.36415	11.08093	14.11369	10.67621	17.0883	16.45771	19.053	11.55303	14.1066	13.92099	25.32645	11.05181	15.75318	11.80393	23.27757	17.2322	14.11958	21.09385	13.68765	18.36771
O-Phosphoethanolamine	94.3	110.43152	89.16839	85.55139	92.34761	76.39618	102.09516	95.47474	104.60611	106.57786	120.34938	130.27804	146.58649	114.95985	195.39986	167.29594	170.49192	94.46156	201.93006	179.72781	179.74643	163.61534	163.40788	171.44434	175.58689	143.87864	156.82135	173.56149	203.90342	177.16803	161.17465	203.94323	178.61893	172.02204
Pantothenate	8.6	11.27989	7.958704	11.28803	11.333571	8.083969	7.66265	13.024176	11.832363	8.762274	13.251714	18.44528	14.179864	11.917542	11.917513	12.263159	12.210717	13.083154	10.084084	12.384681	11.285024	10.737322	16.971275	12.890742	11.105243	9.930212	11.016806	14.759285	10.748847	11.791375	8.48685	9.369052	11.677678	12.292347
Phenylalanine	30.5	22.69904	22.63981	23.76427	18.38557	23.52917	25.85455	21.8146	21.85979	21.27981	16.21176	18.8411	18.39364	15.51787	25.38194	27.6923	27.61067	20.74699	26.55144	30.31494	26.89974	30.84865	26.37825	37.40599	25.72518	24.26473	27.63201	26.77306	28.75056	21.02853	24.02594	22.17282	23.82246	26.24161
Proline	227.2	297.87265	374.29088	371.40166	344.54054	216.01864	236.2191	244.73252	197.1392	257.25767	98.39025	128.00866	148.66467	168.07608	95.54531	131.6887	141.92976	115.78444	121.45609	116.27367	118.97718	125.30362	131.60738	138.60339	116.2211	120.35252	123.19309	112.51331	125.14232	97.55001	100.34719	102.32228	89.01929	101.53931
Pyroglutamate	628	562.25378	780.03022	853.64669	651.89019	438.84977	332.80156	378.20341	415.65687	404.8081	258.74492	193.74141	299.07456	336.06101	182.77203	221.51834	234.32947	176.43062	170.75882	195.49176	118.81046	157.97953	191.49978	244.45466	94.70469	197.67413	236.77134	181.71058	144.71519	125.90879	149.19943	126.92278	143.43019	130.38668
Pyruvate	6.1	3.272561	2.086262	2.970534	3.693904	5.005636	6.780618	11.983677	10.949949	7.063466	11.989079	13.009332	10.505729	10.504755	8.823695	8.235553	7.400435	8.800858	8.792527	6.306475	4.366448	5.721375	6.160346	7.528904	9.200221	8.357244	9.387494	8.9535	6.29625	9.901956	10.132876	9.027378	8.804261	9.927344
Quinone	12	11.906551	15.531062	12.221627	2.014857	12.018881	10.970268	12.8089	13.837848	10.461082	17.575644	16.967547	14.271717	19.346067	10.417958	13.385278	13.003621	14.279244	11.176941	13.346989	13.29233	14.157978	18.672015	15.083184	11.06094	13.691655	17.06042	19.078649	14.175259	15.727664	9.966764	11.491026	13.673499	13.481928
Serine	676.4	721.147	907.9104	878.8538	745.9168	630.215	461.4128	535.6775	633.1317	541.5845	355.5867	364.4988	385.9564	446.8281	363.713	432.597	442.546	341.3433	329.6701	514.6334	327.2171	438.9962	395.4648	588.4599	237.9505	365.202	428.2251	488.2805	372.7195	140.2369	287.2391	154.1128	226.462	316.8253
Succinate	32.2	28.965644	12.363035	23.085295	31.566093	52.331654	64.994706	67.237757	24.54714	78.547525	12.507235	36.125306	19.702547	20.781641	18.73654	15.549365	12.668839	8.91899	18.479209	12.456294	16.742428	19.521885	13.742707	11.104309	18.607189	11.763061	7.246652	12.206138	12.372189	13.505847	22.123195	14.7639	19.986522	15.124684
Taurine	1817.5	1776.095	1718.385	1754.398	1687.023	1305.855	1257.391	1327.246	1549.919	1502.283	1517.408	1416.988	1489.988	1601.394	1830.135	1830.096	1920.941	1842.525	2075.359	1560.438	1835.102	1688.941	1526.558	1781.759	1579.352	1615.807	1567.276	1549.865	1769.698	1620.404	1720.037	1876.22	1758.885	1739.693
Threonine	86	72.90151	97.20436	85.97575	88.90556	84.96198	66.59339	129.41654	101.15668	107.87432	77.76523	88.03069	75.00976	90.03099	67.70095	81.71432	69.01786	85.85266	68.87479	70.06945	69.95113	56.35811	79.65866	79.59526	102.33954	99.95866	85.8231	120.55747	70.8647	80.45776	67.8495	69.30581	83.58386	74.80204
Tryptophan	7.6	5.1525424	4.1725242	4.8377273	4.029714	2.9177239	5.7883326	3.8749614	4.1312996	1.3858698	0.2918355	6.1220386	0.5166752	2.0052461	4.9248531	3.6468872	4.2640599	3.7359346	3.9491857	2.9316827	3.1415847	2.1695209	3.391158	3.9255863	5.6855301	4.7052242	5.1626478	3.4974608	4.5685498	3.5514081	4.0320089	5.3408992	5.4495829	5.5938674
Tyrosine	34.9	30.776	42.11159	37.68335	37.69462	32.92477	38.203	32.97305	35.61742	29.17032	24.79411	23.85484	29.11752	32.69918	29.62804	32.28096	33.2491	28.66185	32.11508	37.29727	36.13676	35.32079	39.22543	41.45845	28.29474	27.30124	28.07723	24.58715	35.81789	25.76958	24.29776	30.28308	31.62174	32.40195
UMP	10.7	14.134677	26.425987	14.42831	14.355856	23.99761	24.641759	25.294887	11.872473	31.875006	7.057654	55.62611	47.476709	62.139841	20.094032	27.832562	38.411779	22.10551	36.411989	42.296796	43.542391	28.882579	43.690193	36.832505	17.159964	25.441038	30.075976	47.28567	33.197355	22.987932	20.597978	29.168143	30.50351	36.579644
Urocanate	145.2	146.91709	193.40422	168.55661	143.81042	151.42719	90.5185	135.55189	107.57423	145.94103	59.01628	74.045	66.70851	91.60329	61.65537	73.9196	77.7398	54.56237	53.27675	49.67747	31.28588	57.36966	50.16798	85.97719	33.31573	46.19053	71.35821	50.66072	60.58546	25.92703	33.9927	26.05711	23.31289	41.15387
Valine	196	192.24553	241.00191	234.33272	197.87575	184.29843	134.01368	154.96258	127.14777	155.30683	112.70806	97.92623	105.57396	122.59345	94.67714	106.68147	108.52209	78.33649	89.2665	112.72879	115.53496	119.46816	117.11625	155.81812	78.37171	102.85839	117.30104	107.17969	106.44489	71.20311	84.8534	67.16585	73.67553	70.49689
myo-Inositol	290.7	332.1301	268.5097	341.1022	318.9351	304.8888	281.4783	261.4881	343.0583	355.7438	158.1272	130.3308	164.8883	187.7412	161.3836	142.95	165.664	167.5707	172.1249	148.0388	175.2277	135.0237	140.7047	133.2644	125.9677	109.0682	127.4842	134.0577	126.6555	110.8109	136.8316	123.506	199.0018	157.8604
Glycerophosphocholine	18.5	20.1924	22.63981	17.05935	18.72138	22.76628	21.60977	21.77872	29.07954	24.99036	57.84894	60.42874	55.47943	63.34755	30.57513	29.87642	31.46947	38.5702	33.9779	28.914	36.56999	26.88038	31.95792	28.13379	38.26288	29.02467	34.24398	38.68192	51.80782	35.35663	28.81301	48.10406	41.9264	37.64177
beta-Alanine	26.8	18.033898	15.453793	10.354434	24.010379	2.944492	7.442142	7.89344	7.540625	13.165763	8.028454	11.742703	13.766523	14.310165	57.740746	45.58609	56.842385	37.270747	79.331441	43.733544	44.738372	45.900293	50.131845	55.638272	41.999085	49.979329	46.984831	43.246103	39.348664	20.888578	44.835335	40.60522	38.628342	32.656856
UDP-N-Acetylgalactosamine	8.3	0.9748053	1.0817655	10.6090512	5.8766662	7.829672	13.0650936	10.8714196	0.5615359	5.8340649	8.1892613	12.9565559	0.1607434	0.3190164	9.1236061	8.8366882	5.6031862	10.3070449	5.6878209	4.9905743	8.2983523	4.5177753	7.9694794	5.5876801	11.2381518	6.9347345	8.317073	7.5545153	5.8208426	7.6801387	8.4717491	9.4769491	9.8658683	10.8761776
UDP-N-Acetylglucosamine	7.3	6.6147503	1.1281269	7.468772	7.639666	6.9061722	8.4344275	5.0948567	0.5856017	7.2422875	8.2309521	2.8235264	3.4215379	0.3326886	12.4068415	3.8272278	1.5858074	1.7867513	2.5582775	2.4840975	3.7415447	2.0649428	3.8969929	2.1290025	11.4005955	5.0882076	5.1058113	3.2351512	3.8438433	9.2721492	8.5170525	10.1782793	5.3080353	4.4750939
UDP-galactose	6.7	5.08291342	0.89632002	5.00747216	4.8692377	4.40335398	3.41787258	3.44441017	0.46527258	5.76700667	4.60385382	7.04562206	2.90486273	2.57491824	4.98799224	1.46276244	1.19816559	2.12638176	5.11655508	2.7078901	4.95196726	2.35966294	4.84156199	0.02943555	3.83957878	2.03801863	3.8459358	4.26690219	0.06725276	1.10216113	2.41618512	2.69742385	2.71771407	3.85197955
UDP-glucose	9.9	7.4502978	6.7996691	8.9964754	12.0891419	6.2771216	8.5998084	2.8344625	0.6337333	7.9575751	9.1898402	8.8927889	6.2345473	2.1419674	12.0280066	9.6382018	5.4974657	4.0017323	7.1780797	4.5698443	8.2025163	10.9217598	8.9914723	3.641381	11.1495461	8.8770073	9.82324	9.8453522	8.3776072	9.9369448	12.0054198	10.9695237	10.2055825	9.8423742
UDP-glucuronate	6.1	8.0073294	0.6954207	7.7233893	3.7778568	8.6460993	5.8434596	8.8980596	0.3609873	5.4093628	7.4924296	11.7163153	5.7293538	1.1849181	6.99266	4.8491577	3.7706976	3.7950008	9.0160655	9.0233164	3.4684776	5.5711623	3.9589318	5.0649453	7.66439	5.6900386	7.3508527	4.3193641	8.4239884	8.9047621	7.2334542	6.0422294	5.7751424	4.8149744
