# Supplementary material for: Acute and chronic inflammation alter immunometabolism in a cutaneous delayed-type hypersensitivity reaction (DTHR) mouse model
Source: Commun Biol. 2022 Nov 15;5:1250. doi: 10.1038/s42003-022-04179-x (PMC9666528; doi:10.1038/s42003-022-04179-x)
Supplement: Supplementary file 5 — Supplementary Data 3 [file 42003_2022_4179_MOESM5_ESM.csv]

Animal ID	Treatment	score	MPO		CD3		iba1
3785/1	naive	0	-	0	-	0	+	1
3785/2	naive	0	-	0	-	0	+	1
3785/3	naive	0	-	0	-	0	+	1
3785/4	naive	0	-	0	-	0	+	1
3786/1	1st ch 4h	0	-	0	-	0	+	1
3786/2	1st ch 4h	0	-	0	-	0	+	1
3786/3	1st ch 4h	0	+	1	+	1	+	1
3786/4	1st ch 4h	0	+	1	+	1	+	1
3788/1	1st ch 24h	1	++	2	+	1	+/++	1.5
3788/2	1st ch 24h	2	++++	4	+	1	++	2
3788/3	1st ch 24h	2	++++	4	++	2	+++	3
3788/4	1st ch 24h	3	++++	4	+	1	+++	3
3789/1	5th ch 0h	0	+++	3	+	1	++++	4
3789/2	5th ch 0h	1	+	1	++	2	++++	4
3789/3	5th ch 0h	2	++	2	+	1	+++	3
3789/4	5th ch 0h	2	+	1	++	2	++++	4
3792/1	5th ch 4h	2	++	2	+	1	+++	3
3792/2	5th ch 4h	2	+	1	+	1	+++	3
3792/3	5th ch 4h	0	+++	3	++	2	+++/++++	3.5
3792/4	5th ch 4h	2	+++	3	+++	3	+++/++++	3.5
3793/1	5th ch 12h	2	+++	3	+++	3	+++/++++	3.5
3793/2	5th ch 12h	2	++	2	++	2	+++/++++	3.5
3793/3	5th ch 12h	2	++	2	+++	3	+++/++++	3.5
3794/1	5th ch 24h	2	+++	3	+++	3	++++	4
3794/2	5th ch 24h	2	+++	3	+++	3	++++	4
3794/3	5th ch 24h	1	++	2	+++	3	++++	4
3794/4	5th ch 24h	2	++	2	+++	3	+++/++++	3.5
